# Supplementary material for: Modification of Tomato Photosystem II Photochemistry with Engineered Zinc Oxide Nanorods
Source: Plants (Basel). 2023 Oct 8;12(19):3502. doi: 10.3390/plants12193502 (PMC10575289; doi:10.3390/plants12193502)
Supplement: Supplementary file 1 [file plants-12-03502-s001.zip]

Archive with 1 entries (1 files):
- plants-2650753-supplementary.pdf
